# Supplementary material for: Zinc-Modified Mordenite Zeolite as a Molecular Carrier for Donepezil: A Framework for Drug Delivery Applications
Source: Molecules. 2025 Oct 24;30(21):4174. doi: 10.3390/molecules30214174 (PMC12610327; doi:10.3390/molecules30214174)
Supplement: Supplementary file 1 [file molecules-30-04174-s001.zip]

Archive with 1 entries (1 files):
- molecules-3885781-supplementary.pdf
